# Supplementary material for: Diet-Wide Association, Genetic Susceptibility and Colorectal Cancer Risk: A Prospective Cohort Study
Source: Nutrients. 2023 Nov 16;15(22):4801. doi: 10.3390/nu15224801 (PMC10674290; doi:10.3390/nu15224801)
Supplement: Supplementary file 1 [file nutrients-15-04801-s001.zip]

Archive with 1 entries (1 files):
- nutrients-2661364-supplementary.pdf
